# Supplementary material for: Modulation of Metabolome and Overall Perception of Pea Protein-Based Gels Fermented with Various Synthetic Microbial Consortia
Source: Foods. 2022 Apr 15;11(8):1146. doi: 10.3390/foods11081146 (PMC9025280; doi:10.3390/foods11081146)
Supplement: Supplementary file 1 [file foods-11-01146-s001.zip]

Archive with 1 entries (1 files):
- foods-1631304-supplementary.pdf
